# Supplementary material for: An open-source, lockable mouse wheel for the accessible implementation of time- and distance-limited elective exercise
Source: PLoS One. 2021 Dec 21;16(12):e0261618. doi: 10.1371/journal.pone.0261618 (PMC8691618; doi:10.1371/journal.pone.0261618)
Supplement: S1 Data — (TXT) [file pone.0261618.s001.txt]

The code, manual, and 3D files in both .STL and .F3D format, can be found at: www.github.com/jjbivona/lostwheel
