# Supplementary material for: An open-source, lockable mouse wheel for the accessible implementation of time- and distance-limited elective exercise
Source: PLoS One. 2021 Dec 21;16(12):e0261618. doi: 10.1371/journal.pone.0261618 (PMC8691618; doi:10.1371/journal.pone.0261618)
Supplement: S1 Video — (TXT) [file pone.0261618.s002.txt]

Videos for building and setting up the LOST-Wheel can be found at: https://www.youtube.com/channel/UCUp9zD0H99VcX0XXl2qGUmg
